# Supplementary material for: Co-Based Nanosheets with Transitional Metal Doping for Oxygen Evolution Reaction
Source: Nanomaterials (Basel). 2022 May 24;12(11):1788. doi: 10.3390/nano12111788 (PMC9182512; doi:10.3390/nano12111788)
Supplement: Supplementary file 1 [file nanomaterials-12-01788-s001.zip]

Archive with 1 entries (1 files):
- nanomaterials-1665989-SI.pdf
